# Supplementary material for: Diagnostic Workup, Treatment Patterns, and Clinical Outcomes in Early-Stage IB–IIIA Non-Small-Cell Lung Cancer Patients in Denmark
Source: Cancers (Basel). 2023 Oct 25;15(21):5130. doi: 10.3390/cancers15215130 (PMC10647574; doi:10.3390/cancers15215130)
Supplement: Supplementary file 1 [file cancers-15-05130-s001.zip]

Archive with 1 entries (1 files):
- cancers-2620698-supplementary.pdf
